# Supplementary material for: Promoting Effect of Ball Milling on the Functionalization and Catalytic Performance of Carbon Nanotubes in Glycerol Etherification
Source: Molecules. 2024 Apr 4;29(7):1623. doi: 10.3390/molecules29071623 (PMC11013610; doi:10.3390/molecules29071623)
Supplement: Supplementary file 1 [file molecules-29-01623-s001.zip]

Archive with 1 entries (1 files):
- molecules-2919204-supplementary.pdf
